# Supplementary material for: Structural basis for the activation and ligand recognition of the human oxytocin receptor
Source: Nat Commun. 2022 Jul 18;13:4153. doi: 10.1038/s41467-022-31325-0 (PMC9293896; doi:10.1038/s41467-022-31325-0)
Supplement: Supplementary file 4 — Source Data [file 41467_2022_31325_MOESM4_ESM.xlsx]

## Sheet: Figure 1e
Figure 1e
To obtain the values depicted below, ∆F values were calculated according to the manufacturer's instructions (Cisbio) and the resulting values were translated to IP1 concentrations using an IP1 standard curve, which was produced for each experiment separately.
Marked in blue are values excluded due to systematic erronoeus manipulation of the multichannel pipette
Marked in green are values excluded due to single-well mispepetting.
Red cells indicate values which were not possible to convert into IP1 concentrations. These values were not within the standard curve due to single-well mispepetting.
Experiment 1										[IP1] [M]
Date	20211115
[OT] [M]	wt		Q96A		Q119A		Q92A		K116A		M123A		Q171A		Q171N		F175A		I201A		I204A
5e-06	1.18961e-007*	1.74934e-07	6.30936e-008*	1.03302e-07	1.314e-007*	1.54564e-07	4.2268e-008*	6.26316e-08	7.46233e-008*	9.82461e-08	2.76213e-008*	3.50599e-08	1.04272e-007*	1.31583e-07	1.18179e-007*	1.80803e-07	7.5586e-008*	9.72702e-08	5.26983e-008*	7.64196e-08	1.88459e-008*	2.97061e-08
1.25e-06	1.7311e-07	2.23164e-07	9.18206e-08	7.47712e-08	1.39081e-07	1.32781e-07	5.18207e-08	6.11785e-08	9.67736e-08	9.78321e-08	3.12752e-08	3.92119e-08	9.49775e-08	1.05998e-07	1.6021e-07	1.65525e-07	5.64145e-08	7.09264e-08	6.98325e-08	7.00939e-08	3.31745e-08	2.96362e-08
3.13e-07	1.8303e-07	1.97908e-07	5.06016e-08	4.94582e-08	9.52224e-08	9.79065e-08	4.14201e-08	5.54695e-08	8.60246e-08	9.6921e-08	2.58423e-08	4.22379e-08	6.33781e-08	6.59821e-08	1.3873e-07	1.37891e-07	3.36082e-08	4.09937e-08	5.29198e-08	6.56953e-08	2.39326e-08	2.69566e-08
7.81e-08	1.83092e-07	2.12744e-07	4.86483e-08	4.97294e-08	5.81578e-08	5.62724e-08	5.01011e-08	4.37509e-08	8.84703e-08	9.14468e-08	3.07007e-08	2.97076e-08	4.43479e-08	4.56621e-08	1.15389e-07	1.41297e-07	3.09301e-08	3.35998e-08	4.59312e-08	5.00161e-08	2.99837e-08	2.4137e-08
1.95e-08	1.45862e-07	1.81313e-07	4.21991e-08	4.20206e-08	3.77446e-08	3.64974e-08	3.63103e-08	3.98469e-08	6.68871e-08	7.33697e-08	2.86484e-08	3.13655e-08	3.54716e-08	4.13047e-08	8.13079e-08	8.76265e-08	2.67343e-08	2.75147e-08	3.58909e-08	4.03628e-08	2.5695e-08	2.71572e-08
4.88e-09	2.5139e-007*	9.83986e-008*	9.52434e-008*	1.91716e-008*	9.05156e-008*	1.06958e-008*	7.29581e-008*	2.51845e-008*	1.58132e-007*	3.42484e-008*	6.71576e-008*	1.46037e-008*	1.14342e-007*	8.95197e-009*	1.12647e-007*	3.8275e-008*	1.01518e-007*	1.51443e-008*	1.21859e-007*	1.34579e-008*	7.58856e-008*	9.97206e-009*
1.22e-09	9.2891e-08	1.00736e-07	3.57935e-08	3.96889e-08	2.57574e-08	2.5428e-08	3.30721e-08	3.16179e-08	4.10155e-08	4.14609e-08	2.12753e-08	2.4352e-08	3.45417e-08	2.53055e-08	3.99733e-08	3.97338e-08	2.74734e-08	2.79981e-08	3.31787e-08	3.26586e-08	2.49656e-08	2.40122e-08
3.05e-10	7.19415e-08	7.0462e-08	4.37593e-08	3.87105e-08	2.67481e-08	2.5246e-08	2.98337e-08	2.71717e-08	2.7279e-08	2.54359e-08	2.37005e-08	2.17494e-08	2.6906e-08	2.4619e-08	3.77289e-08	3.28883e-08	2.56242e-08	2.12824e-08	3.00962e-08	2.75699e-08	2.3169e-08	2.25308e-08
7.63e-11	4.78677e-08	5.64581e-08	3.38222e-08	3.16424e-08	2.37271e-08	2.27334e-08	2.56099e-08	2.41986e-08	1.86736e-08	2.00684e-08	2.29327e-08	1.80546e-08	2.57014e-08	2.80644e-08	3.25046e-08	2.55161e-08	2.55308e-08	3.16512e-08	2.57343e-08	2.95732e-08	1.60355e-08	2.30957e-08
1.91e-11	4.05564e-08	4.49203e-08	3.33241e-08	3.85276e-08	2.05278e-08	2.25574e-08	2.58111e-08	2.56962e-08	1.46262e-08	1.51807e-08	2.43104e-08	2.03108e-08	2.2928e-08	2.64049e-08	2.94678e-08	2.48871e-08	2.11965e-08	2.35868e-08	2.62742e-08	3.12575e-08	1.90498e-08	1.99707e-08
0	3.2386e-08	1.54539e-007*	2.95166e-08	9.48688e-008*	2.08721e-08	1.1592e-007*	2.47378e-08	7.57653e-008*	1.22511e-08	1.01904e-007*	2.09918e-08	6.82634e-008*	2.04335e-08	1.07036e-007*	2.82449e-08	8.75234e-008*	2.10714e-08	1.12254e-007*	2.57396e-08	1.43641e-007*	2.6894e-08	1.18127e-007*
Experiment 2										[IP1] [M]
Date	20211122
[OT] [M]	wt		Q96A		Q119A		Q92A		K116A		M123A		Q171A		Q171N		F175A		I201A		I204A
5e-06	1.95e-07	2.65268e-07	1.98e-07	1.79759e-07	1.76e-07	2.02857e-07	5.07e-08	8.0386e-08	1.43e-07	1.88822e-07	4.78e-08	5.32334e-08	2.31e-07	2.2979e-07	2.01e-07	2.70488e-07	1.37e-07	1.4041e-07	1.08e-07	1.25357e-07	4.88e-08	6.61472e-08
1.25e-06	2.38e-07	2.76475e-07	1.23e-07	1.3055e-07	1.63e-07	1.83889e-07	7.54e-08	7.81072e-08	1.51e-07	1.75532e-07	4.87e-08	4.08123e-08	1.6e-07	1.49228e-07	2.23e-07	2.50017e-07	8.16e-08	7.56632e-08	1.16e-07	1.19493e-07	6.41e-08	6.40836e-08
3.13e-07	2.64e-07	2.27816e-07	8.8e-08	6.90961e-08	1.29e-07	1.11406e-07	6.79e-08		1.61e-07	1.54884e-07	5.03e-08	4.07538e-08	1.24e-07	9.00234e-08	2.22e-07	2.09211e-07	5.76e-08	5.66394e-08	9.43e-08	1.047e-07	6.25e-08	6.06303e-08
7.81e-08	2.14e-07	2.72728e-07	5.67e-08	6.02731e-08	7.3e-08	8.8498e-08		4.74146e-08	1.45e-07	1.52405e-07	3.74e-08	4.61371e-08	6.11e-08	6.64386e-08	1.68e-07	1.83585e-07	4.11e-08	5.46629e-08	8.37e-08	8.79107e-08	5.85e-08	7.19622e-08
1.95e-08	1.89e-07	2.13652e-07	5.97e-08	5.2499e-08	4.73e-08	3.89613e-08	5.07e-08	4.02491e-08	1.15e-07	1.28168e-07	4.06e-08	3.78038e-08	5.99e-08	5.7442e-08	1.23e-07	1.41121e-07	4.52e-08	3.89987e-08	7.13e-08	6.64548e-08	5.94e-08	6.21093e-08
4.88e-09	1.69e-07	1.72901e-07	4.9e-08	4.73301e-08	3.18e-08	2.46743e-08	3.52e-08	1.95427e-08	8.95e-08	8.78597e-08	3.35e-08	2.60618e-08	5.11e-08	4.65455e-08	8.08e-08	7.63642e-08	4.45e-08	3.98408e-08	6.09e-08	5.1531e-08	5.77e-08	4.57983e-08
1.22e-09	1.11e-07	1.28862e-07	5.53e-08	4.96401e-08	3.25e-08	3.59135e-08	4.85e-08	4.19071e-08	6.51e-08	7.52092e-08	4.08e-08	3.03381e-08	5.99e-08	5.00015e-08	6.37e-08	7.13027e-08	4.29e-08	3.95833e-08	5.55e-08	5.02152e-08	5.87e-08	4.88797e-08
3.05e-10	8e-08	9.71534e-08	5.22e-08	6.21138e-08	3.71e-08	4.76209e-08	4.21e-08	5.22013e-08	4.25e-08	4.85193e-08	3.66e-08	3.04804e-08	5.8e-08	4.9706e-08	5.05e-08	5.25667e-08	4.31e-08	5.06942e-08	5.71e-08	5.50919e-08	5.26e-08	4.96172e-08
7.63e-11	5.57e-08	7.13908e-08	5.46e-08	4.89593e-08	3.48e-08	3.80403e-08	3.96e-08	3.57963e-08	2.7e-08	3.73057e-08	3.42e-08	3.37039e-08	4.43e-08	5.33628e-08	3.95e-08	4.71935e-08	3.91e-08	4.6013e-08	4.64e-08	5.17837e-08	4.01e-08	4.11134e-08
1.91e-11	5.68e-08	5.73719e-08	5.97e-08	5.81882e-08	3.32e-08	3.0468e-08	4.61e-08	3.72669e-08	1.28e-08	4.33086e-08	3.34e-08	3.6148e-08	4.96e-08	3.83052e-08	4.83e-08	4.13578e-08	3.62e-08	3.88642e-08	5.23e-08	7.1214e-008*	4.86e-08	2.32023e-007*
0	4.78e-08	5.41522e-08	5.97e-08	5.78725e-08	2.74e-08	3.8451e-08	3.69e-08	4.14817e-08	2.42e-08	2.86622e-08	3.33e-08	3.46198e-08	4.91e-08	4.47655e-08	4.17e-08	4.20347e-08	2.77e-08	5.01299e-08	5.56e-08	5.61819e-08	4.9e-08	2.47668e-007*
Experiment 3										[IP1] [M]
Date	20211123
[OT] [M]	wt		Q96A		Q119A		Q92A		K116A		M123A		Q171A		Q171N		F175A		I201A		I204A
5e-06	6.04916e-07	6.45779e-07	3.46799e-07	3.94062e-07	9.45974e-07	9.41377e-07	1.78299e-07	1.81715e-07	3.48891e-07	4.2057e-07	1.25412e-07	1.55062e-07	5.53151e-07	5.65538e-07	4.06739e-07	4.55833e-07	2.63431e-07	3.21669e-07	1.77475e-07	1.69309e-07	7.83361e-08	8.41909e-08
1.25e-06	6.66106e-07	6.58333e-07	2.79212e-07	2.69509e-07	7.145e-07	7.16569e-07	1.56567e-07	1.65047e-07	3.34863e-07	3.81282e-07	1.43374e-07	1.31389e-07	4.17819e-07	3.9789e-07	3.7886e-07	4.08259e-07	2.01166e-07	2.03312e-07	1.74652e-07	1.67829e-07	8.32633e-08	9.95473e-08
3.13e-007*	2.03659e-007*	4.2735e-007*	1.41253e-007*	1.19522e-007*	4.30458e-007*	3.93275e-007*	9.14929e-008*	1.12587e-007*	1.17577e-007*	2.28748e-007*	9.42421e-008*	6.40029e-008*	1.9641e-007*	1.92429e-007*	3.02331e-007*	2.3025e-007*	1.25679e-007*	1.42051e-007*	1.59607e-007*	2.56108e-007*	4.198e-007*	3.15165e-007*
7.81e-08	5.70487e-07	5.41174e-07	1.49227e-07	1.49719e-07	3.45693e-07	3.07227e-07	1.10412e-07	1.28461e-07	2.91679e-07	2.99372e-07	1.17889e-07	1.23782e-07	1.8482e-07	1.88578e-07	2.52249e-07	2.65956e-07	1.1945e-07	1.27836e-07	1.28566e-07	1.36258e-07	7.43412e-08	8.01865e-08
1.95e-08	5.05155e-07	5.41981e-07	1.4389e-07	1.3144e-07	2.5376e-07	2.60521e-07	9.31653e-08	1.11226e-07	2.77609e-07	2.61411e-07	1.10664e-07	1.08512e-07	1.40298e-07	1.42368e-07	1.97123e-07	1.97024e-07	1.29442e-07	1.13888e-07	9.99901e-08	1.08688e-07	8.59476e-08	7.7049e-08
4.88e-09	4.27817e-07	4.17074e-07	1.30397e-07	1.31662e-07	2.21817e-07	2.50661e-07	1.01153e-07	1.0367e-07	1.90307e-07	2.60044e-07	1.05679e-07	1.009e-07	1.36334e-07	1.55817e-07	1.57878e-07	1.43549e-07	1.25602e-07	1.3676e-07	8.50036e-08	9.41741e-08	8.21143e-08	7.58351e-08
1.22e-09	3.59733e-07	3.27371e-07	1.41796e-07	1.2377e-07	1.97883e-07	2.03879e-07	1.11069e-07	1.01828e-07	2.03383e-07	2.117e-07	8.7818e-08	1.03516e-07	1.78074e-07	1.44577e-07	9.96957e-08	1.14353e-07	1.60505e-07	1.06077e-07	1.0263e-07	9.42336e-08	5.99702e-08	6.70709e-08
3.05e-10	2.88698e-07	2.47303e-07	1.22717e-07	1.37811e-07	2.11579e-07	2.40547e-07	8.6371e-08	1.09714e-07	1.28218e-07	1.46117e-07	9.80508e-08	9.96613e-08	1.36237e-07	1.45885e-07	9.31957e-08	8.83511e-08	1.258e-07	1.16823e-07	7.59826e-08	8.47497e-08	7.50626e-08	6.72567e-08
7.63e-11	1.99512e-07	2.10291e-07	1.30155e-07	1.3052e-07	2.2359e-07	2.44589e-07	1.05913e-07	1.00241e-07	1.14693e-07	1.66448e-07	1.09112e-07	1.09186e-07	1.37534e-07	1.32045e-07	7.89134e-08	9.46863e-08	1.22609e-07	1.08892e-07	7.15749e-08	9.87084e-08	6.73761e-08	7.16689e-08
1.91e-11	1.70479e-07	1.80364e-07	1.20952e-07	1.41397e-07	2.16227e-07	2.42102e-07	9.97266e-08	1.15706e-07	1.0496e-07	1.38734e-07	1.03188e-07	1.12586e-07	1.52281e-07	1.35434e-07	8.71946e-08	9.26342e-08	1.10843e-07	1.25304e-07	7.3776e-08	8.61349e-08	6.99449e-08	7.62375e-08
0	1.27619e-07	1.36395e-07	1.34846e-07	1.3929e-07	2.24608e-07	2.54755e-07	9.42282e-08	1.22572e-07	1.0221e-07	1.03002e-07	1.17961e-07	1.10731e-07	1.73621e-07	1.50409e-07	9.68375e-08	9.22029e-08	1.27419e-07	1.38875e-07	7.62911e-08	8.43419e-08	8.14811e-08	7.54337e-08
Experiment 4					[IP1] [M]
Date	20211116
[OT] [M]	wt		F291A		Q295A		W188A		F292A		L316A
5e-06	1.95362e-007*	2.35083e-07	1.16166e-007*	1.24766e-07	8.59505e-008*	1.31093e-07	2.1685e-007*	2.80611e-07	6.59956e-008*	7.63846e-08	1.06819e-007*	1.19425e-07
1.25e-06	2.67342e-07	2.81992e-07	1.00164e-07	1.12141e-07	1.19297e-07	1.3412e-07	2.15539e-07	2.71608e-07	8.22273e-08	7.16568e-08	1.08283e-07	9.85823e-08
3.13e-07	2.64453e-07	2.72055e-07	7.73524e-08	7.58128e-08	1.19093e-07	1.09077e-07	2.08254e-07	2.08303e-07	7.97457e-08	6.44116e-08	1.09582e-07	9.06095e-08
7.81e-08	2.54008e-07	2.59819e-07	6.26566e-08	6.99976e-08	9.83169e-08	9.25771e-08	1.52079e-07	1.42325e-07	7.38661e-08	7.61024e-08	9.57943e-08	1.02562e-07
1.95e-08	2.17473e-07	2.29826e-07	5.13741e-08	6.37901e-08	7.73542e-08	7.14507e-08	1.02456e-07	1.15173e-07	6.85143e-08	5.97819e-08	8.86409e-08	8.4104e-08
4.88e-09	1.6965e-07	1.34356e-07	4.95205e-08	3.88193e-08	5.48421e-08	5.27627e-08	7.53553e-08	6.7001e-08	6.2671e-08	5.16947e-08	5.62453e-08	6.53559e-08
1.22e-09	1.36261e-007*	1.34616e-07	6.20437e-008*	5.473e-08	5.4194e-008*	4.47973e-08	6.09811e-008*	5.77754e-08	5.09328e-008*	5.57625e-08	5.15946e-008*	5.77487e-08
3.05e-10	1.00147e-07	9.87331e-08	6.05419e-08	5.413e-08	4.632e-08	4.71591e-08	5.88763e-08	6.19229e-08	5.11881e-08	4.5973e-08	4.8854e-08	4.69592e-08
7.63e-11	6.5838e-08	6.8504e-08	5.46875e-08	5.42947e-08	4.16426e-08	4.9914e-08	4.84698e-08	5.76615e-08	4.30679e-08	4.62342e-08	4.22425e-08	4.44325e-08
1.91e-11	6.34209e-08	5.92522e-08	5.55338e-08	4.4738e-08	4.65487e-08	5.14701e-08	5.21589e-08	5.19279e-08	4.3742e-08	4.6519e-08	4.25547e-08	4.68972e-08
0	6.26238e-08	5.70063e-08	6.73563e-08	5.62126e-08	4.10636e-08	5.21684e-08	4.99736e-08	5.06625e-08	4.84959e-08	4.95214e-08	4.08332e-08	4.90754e-08
Experiment 5					[IP1] [M]
Date	20211124
[OT] [M]	wt		F291A		Q295A		W188A		F292A		L316A
5e-06	1.71912e-007*	2.0529e-07	9.70372e-008*	9.29663e-08	1.00781e-007*	1.28974e-07	2.0917e-007*	1.80742e-07	9.0196e-008*	7.92202e-08	7.79821e-008*	8.18833e-08
1.25e-06	2.29048e-07	2.41336e-07	8.96877e-08	8.49082e-08	9.83814e-08	1.08824e-07	1.93211e-07	1.67341e-07	7.74424e-08	8.45976e-08	8.11314e-08	8.11581e-08
3.13e-07	2.24125e-07	1.90237e-07	7.00541e-08	7.73595e-08	1.02209e-07	1.14319e-07	1.31896e-07	1.29933e-07	6.65197e-08	6.92882e-08	7.80657e-08	7.42323e-08
7.81e-08	1.65596e-07	1.85836e-07	7.16526e-08	7.36662e-08	8.49732e-08	9.89125e-08	1.08446e-07	9.4509e-08	6.8668e-08	7.61227e-08	5.77239e-08	7.10595e-08
1.95e-08	1.46212e-07	1.24848e-07	6.8806e-008*	8.50163e-008*	7.64397e-08	7.30474e-08	8.53466e-08	7.1943e-08	7.5134e-08	6.23181e-08	7.2373e-08	5.31913e-08
4.88e-09	1.25466e-07	9.69741e-08	8.03885e-08	6.02453e-08	6.65178e-08	5.59838e-08	7.27626e-08	5.99537e-08	7.76825e-08	6.08971e-08	5.55078e-08	4.36873e-08
1.22e-09	9.51144e-08	3.51077e-007*	6.73067e-08	6.67506e-08	6.59569e-08	6.0181e-08	7.38912e-08	5.60363e-08	6.40706e-08	6.2846e-08	5.428e-08	4.62169e-08
3.05e-10	1.00511e-007*	7.77118e-08	6.15849e-08	7.31235e-08	5.93558e-08	6.03375e-08	6.63606e-08	5.93642e-08	5.90293e-08	6.48604e-08	4.9935e-08	4.68232e-08
7.63e-11	3.41354e-007*	8.60288e-008*	6.20596e-08	5.35132e-08	3.75048e-007*	8.97168e-008*	6.56236e-08	5.74458e-08	5.21438e-08	5.42494e-08	4.00556e-08	4.61901e-08
1.91e-11	6.77251e-08	6.2597e-008*	5.47996e-08	6.05473e-08	5.48713e-08	2.39144e-007*	5.78647e-08	6.86128e-08	5.50852e-08	6.19308e-08	4.66406e-08	4.40562e-08
0	9.94245e-008*	5.59816e-08	5.41159e-08	5.30159e-08	8.68359e-008*	5.86858e-08	5.52619e-08	6.24436e-08	5.49384e-08	6.50501e-08	3.7334e-08	4.3375e-08

## Sheet: Supplementary Figure 1b
Supplementary Figure 1b
Upper plot: Ligand binding
Displayed are the 510nm/620nm HTRF Ratios which were calculated by dividing both signals (see methods section) and muliplying the result by a factor of 10'000, as recommended by the provider of the Lumi4-TB dye.
Experiment 7		Date	20211103
	WT
[OT] [nM]	Total Signal			Unspecific Signal (excess OT)
100	21822.2	22558.3	24396.9	8213.83	8733.35	8709.68
25	22997	20275.2	23186.5
6.25	20120.1	20530	21360.3
1.5625	18440.1	16410.1	15796.8	8474.55	8584.88
0.3906	12144.7	12189.1	11074.1
0.0977	9345.05	9306.47	8820.22
0.0244	8033.08	8834.68	7985.36	8567.59	7864.35	7856.76
0	8833.96	8775.53	8333.87
Experiment 8		Date	20211122
	WT
OT [nM]	Total Signal			Unspecific Signal (excess OT)
100	17714.1	20875.9	17968.6	8815.23	9297.35	8997.63
25	19616.8	17272	18806.6
6.25	18266.6	17623.6	19231.8
1.5625	15823.7	15301.8	15878.4	8314.12	8192.38
0.3906	9577.3	9668.7	11029
0.0977	8488.88	8390.63	8884.29
0.0244	7825.51	8657.4	8017.17	8627.39	8275.74	7649.21
0	8194.65	8439.83	8115.08
Experiment 9		Date	20211123
	WT
OT [nM]	Total Signal			Unspecific Signal (excess OT)
100	16526.5	17340.1	18616.9	7352.55	8502.59	8785.95
25	15581.6	16384.5	18278.9
6.25	18352.3	16453.4	19227.4
1.5625	14544.2	13994	13301.2	7797.29	8424.15
0.3906	8918.14	9645.06	8799.75
0.0977	9214.06	7277.97	7841.22
0.0244	7798.98	7950.3	7267.01	8684.24	7352.32	8749.45
0	8631.61	7577.36	7739.42
Experiment 10		Date	20211110
	wt						OTREM
OT [nM]	Total Signal			Unspecific Signal (excess OT)			Total Signal			Unspecific Signal (excess OT)
100	6433.43	6903.58	6736.5	2797.21	2740.28	2747.66	11288.6	11500.7	11417.5	2445.15	2583.36	2523.48
25	7080.33	6113.25	6871.46				10710.7	10771.9	10405.5
6.25	6086.44	5681.83	6062.86				7133.94	7214.35	6326.48
1.5625	4183.51	4290.06	4082.82	2431.97	2269.85		3764.91	3832.03	2180.56	2274.31	2271.62
0.3906	2907.12	2950.71	3184.92				2357.29	2444.39	2486.24
0.0977	2663.9	2580.03	2368.94				2033.5	2161.94	2088.89
0.0244	2666.57	2395.86	2613.46	2487.45	2503.55	2522.26	2031.38	2074.18	2130.18	2215.86	2143.73	2107.56
0	2557.83	2608.05	2333.12				2098.47	2076.6	2085.04
Experiment 11		Date	20211124
	wt						OTREM
OT [nM]	Total Signal			Unspecific Signal (excess OT)			Total Signal			Unspecific Signal (excess OT)
100	6891.43	6432.67	7631.23	3698.49	4055.42	3343.63	10749.4	11503.8	10843	2942.91	2659.78	2826.21
25	6341.91	6267.32	7385.59				9892.41	10592.1	9994.54
6.25	6083.42	5665.9	6352.4				7936.67	7921.68	7119.93
1.5625	5195.38	5208.58	4934.56	3344.64	3075.4		4239.85	4293.97	3993.85	2513.77	2472.84
0.3906	3718.16	3976.1	3585.74				2927.83	2927.42	2852.7
0.0977	3382.34	3671.84	3348.12				2512.59	2546.2	2532.71
0.0244	3243.84	3283.52	3212.37	3239.06	3632.48	3243.13	2206.76	2563.11	2401.99	2440.34	2284.6	2508.7
0	3260.37	3238.87	3177.06				2411.8	2429.15	2429.58
Experiment 12		Date	20211129
	wt						OTREM
OT [nM]	Total Signal			Unspecific Signal (excess OT)			Total Signal			Unspecific Signal (excess OT)
100	7781.91	7774.93	8366.08	4606.78	4156.43	4241.76	12781.5	12427.9	12474.9	2999.33	2849.8	3019.04
25	8078.49	6950.3	8110.14				11106.4	10886.4	11692.9
6.25	7370.47	6589.3	7373.76				8169.15	7210.19	7730.74
1.5625	6003.16	6081.63	6178.04	3618.67	3645.76		4131.62	3939.13	3909.55	2604.63	2522.25
0.3906	4313.46	4401.31	4503.08				2952.73	2862.74	2865.84
0.0977	3743.77	3703.86	3596.72				2657.39	2575.02	2632.12
0.0244	3735.85	3573.14	3637.47	3567.49	3761.19	3402.84	2477.19	2465.85	2723.53	2755.86	2561.51	2803.31
0	3625.3	3643.39	3532.29				2596.75	2608.67	2535.57
Lower plot: IP1 accumulation
To obtain the values depicted below, ∆F values were calculated according to the manufacturer's instructions (Cisbio) and the resulting values were translated to IP1 concentrations using an IP1 standard curve, which was produced for each experiment separately.
Marked in blue are values excluded due to systematic erronoeus manipulation of the multichannel pipette
Marked in green are values excluded due to single-well mispepetting.
Experiment 1
Date	20211115	[IP1] [M]
	[OT] [M]	wtOTR
	5e-06	1.18961e-007*	1.74934e-07
	1.25e-06	1.7311e-07	2.23164e-07
	3.13e-07	1.8303e-07	1.97908e-07
	7.81e-08	1.83092e-07	2.12744e-07
	1.95e-08	1.45862e-07	1.81313e-07
	4.88e-09	2.5139e-007*	9.83986e-008*
	1.22e-09	9.2891e-08	1.00736e-07
	3.05e-10	7.19415e-08	7.0462e-08
	7.63e-11	4.78677e-08	5.64581e-08
	1.91e-11	4.05564e-08	4.49203e-08
	0	3.2386e-08	1.54539e-007*
Experiment 2
Date	20211122	[IP1] [M]
	[OT] [M]	wtOTR
	5e-06	1.95e-07	2.65268e-07
	1.25e-06	2.38e-07	2.76475e-07
	3.13e-07	2.64e-07	2.27816e-07
	7.81e-08	2.14e-07	2.72728e-07
	1.95e-08	1.89e-07	2.13652e-07
	4.88e-09	1.69e-07	1.72901e-07
	1.22e-09	1.11e-07	1.28862e-07
	3.05e-10	8e-08	9.71534e-08
	7.63e-11	5.57e-08	7.13908e-08
	1.91e-11	5.68e-08	5.73719e-08
	0	4.78e-08	5.41522e-08
Experiment 3
Date	20211123	[IP1] [M]
	[OT] [M]	wtOTR
	5e-06	6.04916e-07	6.45779e-07
	1.25e-06	6.66106e-07	6.58333e-07
	3.13e-007*	2.03659e-007*	4.2735e-007*
	7.81e-08	5.70487e-07	5.41174e-07
	1.95e-08	5.05155e-07	5.41981e-07
	4.88e-09	4.27817e-07	4.17074e-07
	1.22e-09	3.59733e-07	3.27371e-07
	3.05e-10	2.88698e-07	2.47303e-07
	7.63e-11	1.99512e-07	2.10291e-07
	1.91e-11	1.70479e-07	1.80364e-07
	0	1.27619e-07	1.36395e-07
Experiment 4
Date	20211116		[IP1] [M]
	[OT]	wtOTR		OTREM
	5e-06	1.95362e-007*	2.35083e-07	4.06265e-007*	4.89218e-07
	1.25e-06	2.67342e-07	2.81992e-07	4.99701e-07	4.99671e-07
	3.13e-07	2.64453e-07	2.72055e-07	4.79289e-07	4.74843e-07
	7.81e-08	2.54008e-07	2.59819e-07	3.55392e-07	4.16661e-07
	1.95e-08	2.17473e-07	2.29826e-07	2.61608e-07	2.86006e-07
	4.88e-09	1.6965e-07	1.34356e-07	1.91195e-07	1.61321e-07
	1.22e-09	1.36261e-007*	1.34616e-07	1.32849e-007*	1.36783e-07
	3.05e-10	1.00147e-07	9.87331e-08	1.1172e-07	1.17552e-07
	7.63e-11	6.5838e-08	6.8504e-08	8.89113e-08	1.03911e-07
	1.91e-11	6.34209e-08	5.92522e-08	9.94448e-08	9.24198e-08
	0	6.26238e-08	5.70063e-08	9.2509e-08	8.32395e-08
Experiment 5
Date	20211124		[IP1] [M]
	[OT] [M]	wtOTR		OTREM
	5e-06	1.71912e-007*	2.0529e-07	5.16087e-007*	5.18005e-07
	1.25e-06	2.29048e-07	2.41336e-07	5.4087e-07	5.32367e-07
	3.13e-07	2.24125e-07	1.90237e-07	4.50929e-07	4.4563e-07
	7.81e-08	1.65596e-07	1.85836e-07	3.40402e-07	3.26557e-07
	1.95e-08	1.46212e-07	1.24848e-07	2.48303e-07	2.45822e-07
	4.88e-09	1.25466e-07	9.69741e-08	1.59229e-07	1.42315e-07
	1.22e-09	9.51144e-08	3.51077e-007*	1.16111e-07	1.22599e-07
	3.05e-10	1.00511e-007*	7.77118e-08	1.1291e-07	1.18536e-07
	7.63e-11	3.41354e-007*	8.60288e-008*	1.12087e-07	1.03078e-07
	1.91e-11	6.77251e-08	6.2597e-008*	1.10105e-07	1.07611e-07
	0	9.94245e-008*	5.59816e-08	1.02239e-07	1.27496e-07
Experiment 6
Date	20220118	[IP1] [M]
	[OT] [M]	wtOTR
	5e-06	4.53e-07	5.83e-07
	1.25e-06	4.91e-07	5.79e-07
	3.13e-07	5.39e-07	4.93e-07
	7.81e-08	4.35e-07	4.99e-07
	1.95e-08	3.5e-07	3.45e-07
	4.88e-09	2.51e-07	2.33e-07
	1.22e-09	1.75e-07	1.79e-07
	3.05e-10	1.13e-07	1.26e-07
	7.63e-11	7.87e-08	7.99e-08
	1.91e-11	7.1e-08	7.74e-08
	0	6.04e-08	7.3e-08

## Sheet: Supplementary Figure 5d
Supplementary Figure 5d
Displayed are the 510nm/620nm HTRF Ratios which were calculated by dividing both signals (see methods section) and muliplying the result by a factor of 10'000, as recommended by the provider of the Lumi4-TB dye.
Experiment 7		Date	20211103
	WT
[OT] [nM]	Total Signal			Unspecific Signal (excess OT)
100	21822.2	22558.3	24396.9	8213.83	8733.35	8709.68
25	22997	20275.2	23186.5
6.25	20120.1	20530	21360.3
1.5625	18440.1	16410.1	15796.8	8474.55	8584.88
0.3906	12144.7	12189.1	11074.1
0.0977	9345.05	9306.47	8820.22
0.0244	8033.08	8834.68	7985.36	8567.59	7864.35	7856.76
0	8833.96	8775.53	8333.87
Experiment 8		Date	20211122
	WT
OT [nM]	Total Signal			Unspecific Signal (excess OT)
100	17714.1	20875.9	17968.6	8815.23	9297.35	8997.63
25	19616.8	17272	18806.6
6.25	18266.6	17623.6	19231.8
1.5625	15823.7	15301.8	15878.4	8314.12	8192.38
0.3906	9577.3	9668.7	11029
0.0977	8488.88	8390.63	8884.29
0.0244	7825.51	8657.4	8017.17	8627.39	8275.74	7649.21
0	8194.65	8439.83	8115.08
Experiment 9		Date	20211123
	WT
OT [nM]	Total Signal			Unspecific Signal (excess OT)
100	16526.5	17340.1	18616.9	7352.55	8502.59	8785.95
25	15581.6	16384.5	18278.9
6.25	18352.3	16453.4	19227.4
1.5625	14544.2	13994	13301.2	7797.29	8424.15
0.3906	8918.14	9645.06	8799.75
0.0977	9214.06	7277.97	7841.22
0.0244	7798.98	7950.3	7267.01	8684.24	7352.32	8749.45
0	8631.61	7577.36	7739.42
Experiment 10		Date	20211110
	wt						A318G						wtV1AR						V1AR G337A
OT [nM]	Total Signal			Unspecific Signal (excess OT)			Total Signal			Unspecific Signal (excess OT)			Total Signal			Unspecific Signal (excess OT)			Total Signal			Unspecific Signal (excess OT)
100	6433.43	6903.58	6736.5	2797.21	2740.28	2747.66	3878.43	3861.09	3821.37	3014.2	2709.83	2724.36	12775.5	12088.9	13250.9	7044.7	7311.67	8267.08	16006.5	16166.6	14906.3	5800.52	5812.88	6231.31
25	7080.33	6113.25	6871.46				3768.56	3469.03	3970.34				12215.5	11988.5	11385.7				11648.9	11954.3	11614.4
6.25	6086.44	5681.83	6062.86				3523.36	3409.51	3394.24				9763.1	8627.89	8757.9				7274.09	7878.48	7144.14
1.5625	4183.51	4290.06	4082.82	2431.97	2269.85		3323.33	3188.21	3255.71	2537.99	2454.4		7295.82	7546.55	7655.04	6897.8	6724.66		6316.37	6159.21	6044.08	5638.95	5492.55
0.3906	2907.12	2950.71	3184.92				2751.47	2901.2	2724.68				6198.14	6212.29	6404.82				4608.07	5294.12	4968.25
0.0977	2663.9	2580.03	2368.94				2532.96	2385.4	2552.24				5872.72	6248.16	6345.79				5000.75	5050.52	4578.11
0.0244	2666.57	2395.86	2613.46	2487.45	2503.55	2522.26	2410.72	2548.54	2460.41	2477.8	2456.88	2543	6048.69	5671.93	5560.05	5628.49	6586.08	6447.77	4419.05	4617.84	4746.09	5062.57	5140.51	5111.63
0	2557.83	2608.05	2333.12				2516.3	2421.46	2445.18				5922.36	5880.12	6114.23				4961.81	4693.98	4573.54
Experiment 11		Date	20211124
	wt						A318G						wtV1AR						V1AR G337A
OT [nM]	Total Signal			Unspecific Signal (excess OT)			Total Signal			Unspecific Signal (excess OT)			Total Signal			Unspecific Signal (excess OT)			Total Signal			Unspecific Signal (excess OT)
100	6891.43	6432.67	7631.23	3698.49	4055.42	3343.63	5117.94	5202.92	4636.49	3503.38	3689.03	3472.15	15439.8	15721.8	17162.3	8424.81	8398.71	8520.64	16322	17936.5	16606.4	8013.92	8270.64	8930.23
25	6341.91	6267.32	7385.59				4783.33	4559.41	4721.54				14128.6	14324.2	14609.7				13930.5	13632.7	13282.1
6.25	6083.42	5665.9	6352.4				4512.2	4261.73	4215.72				11994.6	10666.9	11156.4				9759.37	9978.21	8791.32
1.5625	5195.38	5208.58	4934.56	3344.64	3075.4		3919.48	3844.91	4489.24	3321.8	3510.05		10085	9104.99	9578.08	9651.35	9398.52		8484.62	8134.76	8420.64	7753.94	8175.93
0.3906	3718.16	3976.1	3585.74				3919.79	3903.24	4199.67				8932.71	8189.57	8392.24				7396.1	7752.56	7403.19
0.0977	3382.34	3671.84	3348.12				3370.92	3324.66	3114.23				8544.22	8134.94	8169.44				7190.72	7041.07	7118.24
0.0244	3243.84	3283.52	3212.37	3239.06	3632.48	3243.13	3872.18	3610.7	3298.1	3137.16	3212.82	2849.9	8057.1	8272.45	7913.99	8710.43	9222.47	8560.71	7391.69	7044.75	6927.53	7238.01	7491.33	8161.55
0	3260.37	3238.87	3177.06				3439.65	3057.83	3186.75				8416.17	9093.21	8765.04				6878.19	7435.41	7286.38
Experiment 12		Date	20211129
	wt						A318G						wtV1AR						V1AR G337A
OT [nM]	Total Signal			Unspecific Signal (excess OT)			Total Signal			Unspecific Signal (excess OT)			Total Signal			Unspecific Signal (excess OT)			Total Signal			Unspecific Signal (excess OT)
100	7781.91	7774.93	8366.08	4606.78	4156.43	4241.76	4964.85	4391.98	5027.88	3734.04	3940.67	3810.17	17526	16715.7	17362	10560.1	11010.7	11309.9	19263	18558.9	21326.6	9447.14	9558.45	9119.46
25	8078.49	6950.3	8110.14				4404.69	3927	4435.21				16110.6	14908.2	14113.7				15805.4	14744.3	15465.1
6.25	7370.47	6589.3	7373.76				4234.45	3989.56	4302.31				12147.6	11987.4	12159.1				9652.64	10912.3	10736.5
1.5625	6003.16	6081.63	6178.04	3618.67	3645.76		3896.86	3713.68	4206.27	3454.88	3363.95		9495.85	9069.5	10130.6	10436.2	8732.68		8402.89	8292.68	8491.13	8130.64	7877.18
0.3906	4313.46	4401.31	4503.08				3479.64	3457.88	3589.74				8977.13	8496.73	9704.02				7968.46	8285.67	7754.27
0.0977	3743.77	3703.86	3596.72				3517.79	3334.7	3707.8				8899.38	8654.03	9512.25				7762.8	7720.47	7575.4
0.0244	3735.85	3573.14	3637.47	3567.49	3761.19	3402.84	3486.85	3767.56	3514.45	3637.49	3290.65	3298.69	8321.01	7408.03	9054.41	9689.84	8488.21	8990.57	7684.51	7482.9	8114.14	7899.26	8377.83	7386.12
0	3625.3	3643.39	3532.29				3257.44	3302.85	3303.55				8620.62	9461.49	9389.13				7489.6	7900.92	7515.31

## Sheet: Supplementary Figure 5e
Supplementary Figure 5e
To obtain the values depicted below, ∆F values were calculated according to the manufacturer's instructions (Cisbio) and the resulting values were translated to IP1 concentrations using an IP1 standard curve, which was produced for each experiment separately.
Marked in blue are values excluded due to systematic erronoeus manipulation of the multichannel pipette
Marked in green are values excluded due to single-well mispepetting.
Experiment 4			[IP1] [M]
Date	20211116
[OT]	wtOTR		OTR A318G		wtV1AR		V1AR G337A
5e-06	1.95362e-007*	2.35083e-07	1.24863e-007*	1.73124e-07	2.6106e-007*	3.04416e-07	4.47658e-007*	5.74582e-07
1.25e-06	2.67342e-07	2.81992e-07	1.67028e-07	1.53279e-07	2.5991e-07	2.60325e-07	4.96102e-07	5.14296e-07
3.13e-07	2.64453e-07	2.72055e-07	1.71277e-07	1.60534e-07	2.19473e-07	2.28319e-07	3.78748e-07	3.90471e-07
7.81e-08	2.54008e-07	2.59819e-07	1.47173e-07	1.67608e-07	9.99028e-008*	2.03128e-007*	2.27924e-07	2.31781e-07
1.95e-08	2.17473e-07	2.29826e-07	1.38527e-07	1.56646e-07	8.30778e-08	3.839e-008*	1.18252e-07	1.41809e-07
4.88e-09	1.6965e-07	1.34356e-07	1.13494e-07	1.06911e-07	1.21695e-007*	5.65137e-08	6.9515e-08	5.5022e-08
1.22e-09	1.36261e-007*	1.34616e-07	1.02635e-007*	9.71084e-08	5.98735e-008*	5.80231e-08	6.70333e-008*	6.30338e-08
3.05e-10	1.00147e-07	9.87331e-08	7.34223e-08	7.60624e-08	6.11982e-08	5.78521e-08	6.08821e-08	6.3276e-08
7.63e-11	6.5838e-08	6.8504e-08	5.23612e-08	5.12657e-08	5.70666e-08	5.69845e-08	5.2305e-08	5.84868e-08
1.91e-11	6.34209e-08	5.92522e-08	5.20355e-08	6.00537e-08	5.76752e-08	5.69429e-08	5.1752e-08	5.57431e-08
0	6.26238e-08	5.70063e-08	4.82025e-08	4.96787e-08	6.02531e-08	6.02906e-08	5.80861e-08	6.5967e-08
Experiment 5			[IP1] [M]
Date	20211124
[OT]	wtOTR		OTR A318G		wtV1AR		V1AR G337A
5e-06	1.71912e-007*	2.0529e-07	1.31297e-007*	1.40288e-07	2.19492e-007*	1.98919e-07	4.02659e-007*	4.5238e-07
1.25e-06	2.29048e-07	2.41336e-07	1.35999e-07	1.36062e-07	1.89854e-07	1.87388e-07	3.27075e-07	3.43596e-07
3.13e-07	2.24125e-07	1.90237e-07	1.41551e-07	1.37144e-07	1.45778e-07	1.42209e-07	2.10669e-07	2.01345e-07
7.81e-08	1.65596e-07	1.85836e-07	1.20049e-07	3.24822e-007*	9.92901e-08	1.11938e-07	1.0427e-07	1.29974e-07
1.95e-08	1.46212e-07	1.24848e-07	1.29797e-007*	1.2347e-07	1.39563e-007*	1.26934e-007*	9.17547e-08	9.36983e-08
4.88e-09	1.25466e-07	9.69741e-08	1.03405e-07	7.09983e-08	9.14693e-08	7.91049e-08	7.00562e-08	7.11121e-08
1.22e-09	9.51144e-08	3.51077e-007*	6.93416e-08	8.22191e-08	8.54751e-08	7.33768e-08	6.81093e-08	7.31122e-08
3.05e-10	1.00511e-007*	7.77118e-08	6.11384e-08	6.70073e-08	7.63368e-08	8.52961e-08	7.17001e-08	7.62285e-08
7.63e-11	3.41354e-007*	8.60288e-008*	4.44751e-08	4.26905e-08	7.56838e-08	6.99199e-08	6.16409e-08	6.96023e-08
1.91e-11	6.77251e-08	6.2597e-008*	4.57231e-08	4.92217e-08	6.38946e-08	7.43761e-08	6.21675e-08	6.84056e-08
0	9.94245e-008*	5.59816e-08	3.90735e-08	4.77148e-08	7.25735e-08	8.41075e-08	5.76027e-08	6.79835e-08
Experiment 6									[IP1] [M]
Date	20220118
[OT]	wtOTR		OTR A318G		wtV1AR		V1AR G337A		wtV1AR		V1AR G337A		wtV1AR		V1AR G337A		wtV1AR		V1AR G337A
5e-06	4.53e-07	5.83e-07	2.73e-07	3.28e-07	6.18e-07	5.43e-07	1.13e-06	1.07e-06	5.48e-07	5.11e-07	1.04e-06	1.14e-06	5.79e-07	6.31e-07	1.09e-06	1.01e-06	5.5e-07	5.78e-07	1.21e-06	1.08e-06
1.25e-06	4.91e-07	5.79e-07	3.33e-07	3.38e-07	5.59e-07	6.41e-07	9.71e-07	9.48e-07	5.4e-07	5.73e-07	1.01e-06	9.95e-07	5.49e-07	5.85e-07	9.75e-07	9.68e-07	5.52e-07	5.18e-07	9.25e-07	9.25e-07
3.13e-07	5.39e-07	4.93e-07	3.34e-07	2.78e-07	4.48e-07	4.54e-07	7.9e-07	7.84e-07	4.78e-07	4.1e-07	7.66e-07	7.27e-07	3.95e-07	4.13e-07	7.36e-07	6.84e-07	4.23e-07	3.93e-07	6.97e-07	7.13e-07
7.81e-08	4.35e-07	4.99e-07	2.82e-07	3.04e-07	2.66e-07	3.27e-07	4.15e-07	5.01e-07	2.81e-07	3.05e-07	4.45e-07	5.19e-07	2.64e-07	2.9e-07	4.39e-07	4.6e-07	2.72e-07	2.73e-07	3.89e-07	4.23e-07
1.95e-08	3.5e-07	3.45e-07	2.48e-07	2.32e-07	1.41e-07	1.45e-07	1.9e-07	2.24e-07	1.32e-07	1.39e-07	2.13e-07	2.26e-07	1.28e-07	1.54e-07	1.97e-07	2.08e-07	1.37e-07	1.31e-07	1.94e-07	2.12e-07
4.88e-09	2.51e-07	2.33e-07	1.91e-07	1.62e-07	8.43e-08	1.17e-07	1.12e-07	9.31e-08	9.44e-08	8.9e-08	1.38e-07	1.37e-07	9.73e-08	9.81e-08	1.33e-07	1.19e-07	1.01e-07	7.6e-08	1.43e-07	1.36e-07
1.22e-09	1.75e-07	1.79e-07	1.33e-07	1.23e-07	8.92e-08	9.49e-08	8.23e-08	8.83e-08	7.62e-08	7.29e-08	2e-07	7.63e-08	1.03e-07	6.86e-08	8.78e-08	8.31e-08	7.22e-08	8.48e-08	8.02e-08	9.23e-08
3.05e-10	1.13e-07	1.26e-07	9.29e-08	9.39e-08	7.14e-08	7.9e-08	7.69e-08	8.26e-08	6.63e-08	8.83e-08	8.7e-08	9.15e-08	7.38e-08	9.43e-08	8.1e-08	8.1e-08	6.56e-08	9.71e-08	8.38e-08	9.48e-08
7.63e-11	7.87e-08	7.99e-08	6.42e-08	7.09e-08	6.28e-08	6.46e-08	7.56e-08	7.57e-08	7.55e-08	6.59e-08	6.97e-08	6.95e-08	6.12e-08	6.53e-08	6.47e-08	7.49e-08	6.13e-08	6.52e-08	7.37e-08	7.76e-08
1.91e-11	7.1e-08	7.74e-08	6.13e-08	5.96e-08	6.92e-08	6.73e-08	7.44e-08	7.92e-08	7.47e-08	6.86e-08	7.69e-08	7.27e-08	6.85e-08	6.67e-08	6.95e-08	7.12e-08	1.01e-07	6.34e-08	8.03e-08	7.07e-08
0	6.04e-08	7.3e-08	6.09e-08	5.28e-08	6.79e-08	7.04e-08	6.88e-08	6.29e-08	6.28e-08	7.06e-08	7.7e-08	6.36e-08	6.5e-08	6.46e-08	6.91e-08	7.12e-08	6.58e-08	6.84e-08	7.07e-08	7.05e-08

## Sheet: Supplementary Table 2
Supplementary Table 2
To obtain the values depicted below, ∆F values were calculated according to the manufacturer's instructions (Cisbio) and the resulting values were translated to IP1 concentrations using an IP1 standard curve, which was produced for each experiment separately.
Marked in blue are values excluded due to systematic erronoeus manipulation of the multichannel pipette
Marked in green are values excluded due to single-well mispepetting.
Red cells indicate values which were not possible to convert into IP1 concentrations. These values were not within the standard curve due to single-well mispepetting.
Experiment 1										[IP1] [M]
Date	20211115
[OT] [M]	wtOTR		Q96A		Q119A		Q92A		K116A		M123A		Q171A		Q171N		F175A		I201A		I204A
5e-06	1.18961e-007*	1.74934e-07	6.30936e-008*	1.03302e-07	1.314e-007*	1.54564e-07	4.2268e-008*	6.26316e-08	7.46233e-008*	9.82461e-08	2.76213e-008*	3.50599e-08	1.04272e-007*	1.31583e-07	1.18179e-007*	1.80803e-07	7.5586e-008*	9.72702e-08	5.26983e-008*	7.64196e-08	1.88459e-008*	2.97061e-08
1.25e-06	1.7311e-07	2.23164e-07	9.18206e-08	7.47712e-08	1.39081e-07	1.32781e-07	5.18207e-08	6.11785e-08	9.67736e-08	9.78321e-08	3.12752e-08	3.92119e-08	9.49775e-08	1.05998e-07	1.6021e-07	1.65525e-07	5.64145e-08	7.09264e-08	6.98325e-08	7.00939e-08	3.31745e-08	2.96362e-08
3.13e-07	1.8303e-07	1.97908e-07	5.06016e-08	4.94582e-08	9.52224e-08	9.79065e-08	4.14201e-08	5.54695e-08	8.60246e-08	9.6921e-08	2.58423e-08	4.22379e-08	6.33781e-08	6.59821e-08	1.3873e-07	1.37891e-07	3.36082e-08	4.09937e-08	5.29198e-08	6.56953e-08	2.39326e-08	2.69566e-08
7.81e-08	1.83092e-07	2.12744e-07	4.86483e-08	4.97294e-08	5.81578e-08	5.62724e-08	5.01011e-08	4.37509e-08	8.84703e-08	9.14468e-08	3.07007e-08	2.97076e-08	4.43479e-08	4.56621e-08	1.15389e-07	1.41297e-07	3.09301e-08	3.35998e-08	4.59312e-08	5.00161e-08	2.99837e-08	2.4137e-08
1.95e-08	1.45862e-07	1.81313e-07	4.21991e-08	4.20206e-08	3.77446e-08	3.64974e-08	3.63103e-08	3.98469e-08	6.68871e-08	7.33697e-08	2.86484e-08	3.13655e-08	3.54716e-08	4.13047e-08	8.13079e-08	8.76265e-08	2.67343e-08	2.75147e-08	3.58909e-08	4.03628e-08	2.5695e-08	2.71572e-08
4.88e-09	2.5139e-007*	9.83986e-008*	9.52434e-008*	1.91716e-008*	9.05156e-008*	1.06958e-008*	7.29581e-008*	2.51845e-008*	1.58132e-007*	3.42484e-008*	6.71576e-008*	1.46037e-008*	1.14342e-007*	8.95197e-009*	1.12647e-007*	3.8275e-008*	1.01518e-007*	1.51443e-008*	1.21859e-007*	1.34579e-008*	7.58856e-008*	9.97206e-009*
1.22e-09	9.2891e-08	1.00736e-07	3.57935e-08	3.96889e-08	2.57574e-08	2.5428e-08	3.30721e-08	3.16179e-08	4.10155e-08	4.14609e-08	2.12753e-08	2.4352e-08	3.45417e-08	2.53055e-08	3.99733e-08	3.97338e-08	2.74734e-08	2.79981e-08	3.31787e-08	3.26586e-08	2.49656e-08	2.40122e-08
3.05e-10	7.19415e-08	7.0462e-08	4.37593e-08	3.87105e-08	2.67481e-08	2.5246e-08	2.98337e-08	2.71717e-08	2.7279e-08	2.54359e-08	2.37005e-08	2.17494e-08	2.6906e-08	2.4619e-08	3.77289e-08	3.28883e-08	2.56242e-08	2.12824e-08	3.00962e-08	2.75699e-08	2.3169e-08	2.25308e-08
7.63e-11	4.78677e-08	5.64581e-08	3.38222e-08	3.16424e-08	2.37271e-08	2.27334e-08	2.56099e-08	2.41986e-08	1.86736e-08	2.00684e-08	2.29327e-08	1.80546e-08	2.57014e-08	2.80644e-08	3.25046e-08	2.55161e-08	2.55308e-08	3.16512e-08	2.57343e-08	2.95732e-08	1.60355e-08	2.30957e-08
1.91e-11	4.05564e-08	4.49203e-08	3.33241e-08	3.85276e-08	2.05278e-08	2.25574e-08	2.58111e-08	2.56962e-08	1.46262e-08	1.51807e-08	2.43104e-08	2.03108e-08	2.2928e-08	2.64049e-08	2.94678e-08	2.48871e-08	2.11965e-08	2.35868e-08	2.62742e-08	3.12575e-08	1.90498e-08	1.99707e-08
0	3.2386e-08	1.54539e-007*	2.95166e-08	9.48688e-008*	2.08721e-08	1.1592e-007*	2.47378e-08	7.57653e-008*	1.22511e-08	1.01904e-007*	2.09918e-08	6.82634e-008*	2.04335e-08	1.07036e-007*	2.82449e-08	8.75234e-008*	2.10714e-08	1.12254e-007*	2.57396e-08	1.43641e-007*	2.6894e-08	1.18127e-007*
Experiment 2										[IP1] [M]
Date	20211122
[OT] [M]	wtOTR		Q96A		Q119A		Q92A		K116A		M123A		Q171A		Q171N		F175A		I201A		I204A
5e-06	1.95e-07	2.65268e-07	1.98e-07	1.79759e-07	1.76e-07	2.02857e-07	5.07e-08	8.0386e-08	1.43e-07	1.88822e-07	4.78e-08	5.32334e-08	2.31e-07	2.2979e-07	2.01e-07	2.70488e-07	1.37e-07	1.4041e-07	1.08e-07	1.25357e-07	4.88e-08	6.61472e-08
1.25e-06	2.38e-07	2.76475e-07	1.23e-07	1.3055e-07	1.63e-07	1.83889e-07	7.54e-08	7.81072e-08	1.51e-07	1.75532e-07	4.87e-08	4.08123e-08	1.6e-07	1.49228e-07	2.23e-07	2.50017e-07	8.16e-08	7.56632e-08	1.16e-07	1.19493e-07	6.41e-08	6.40836e-08
3.13e-07	2.64e-07	2.27816e-07	8.8e-08	6.90961e-08	1.29e-07	1.11406e-07	6.79e-08		1.61e-07	1.54884e-07	5.03e-08	4.07538e-08	1.24e-07	9.00234e-08	2.22e-07	2.09211e-07	5.76e-08	5.66394e-08	9.43e-08	1.047e-07	6.25e-08	6.06303e-08
7.81e-08	2.14e-07	2.72728e-07	5.67e-08	6.02731e-08	7.3e-08	8.8498e-08		4.74146e-08	1.45e-07	1.52405e-07	3.74e-08	4.61371e-08	6.11e-08	6.64386e-08	1.68e-07	1.83585e-07	4.11e-08	5.46629e-08	8.37e-08	8.79107e-08	5.85e-08	7.19622e-08
1.95e-08	1.89e-07	2.13652e-07	5.97e-08	5.2499e-08	4.73e-08	3.89613e-08	5.07e-08	4.02491e-08	1.15e-07	1.28168e-07	4.06e-08	3.78038e-08	5.99e-08	5.7442e-08	1.23e-07	1.41121e-07	4.52e-08	3.89987e-08	7.13e-08	6.64548e-08	5.94e-08	6.21093e-08
4.88e-09	1.69e-07	1.72901e-07	4.9e-08	4.73301e-08	3.18e-08	2.46743e-08	3.52e-08	1.95427e-08	8.95e-08	8.78597e-08	3.35e-08	2.60618e-08	5.11e-08	4.65455e-08	8.08e-08	7.63642e-08	4.45e-08	3.98408e-08	6.09e-08	5.1531e-08	5.77e-08	4.57983e-08
1.22e-09	1.11e-07	1.28862e-07	5.53e-08	4.96401e-08	3.25e-08	3.59135e-08	4.85e-08	4.19071e-08	6.51e-08	7.52092e-08	4.08e-08	3.03381e-08	5.99e-08	5.00015e-08	6.37e-08	7.13027e-08	4.29e-08	3.95833e-08	5.55e-08	5.02152e-08	5.87e-08	4.88797e-08
3.05e-10	8e-08	9.71534e-08	5.22e-08	6.21138e-08	3.71e-08	4.76209e-08	4.21e-08	5.22013e-08	4.25e-08	4.85193e-08	3.66e-08	3.04804e-08	5.8e-08	4.9706e-08	5.05e-08	5.25667e-08	4.31e-08	5.06942e-08	5.71e-08	5.50919e-08	5.26e-08	4.96172e-08
7.63e-11	5.57e-08	7.13908e-08	5.46e-08	4.89593e-08	3.48e-08	3.80403e-08	3.96e-08	3.57963e-08	2.7e-08	3.73057e-08	3.42e-08	3.37039e-08	4.43e-08	5.33628e-08	3.95e-08	4.71935e-08	3.91e-08	4.6013e-08	4.64e-08	5.17837e-08	4.01e-08	4.11134e-08
1.91e-11	5.68e-08	5.73719e-08	5.97e-08	5.81882e-08	3.32e-08	3.0468e-08	4.61e-08	3.72669e-08	1.28e-08	4.33086e-08	3.34e-08	3.6148e-08	4.96e-08	3.83052e-08	4.83e-08	4.13578e-08	3.62e-08	3.88642e-08	5.23e-08	7.1214e-008*	4.86e-08	2.32023e-007*
0	4.78e-08	5.41522e-08	5.97e-08	5.78725e-08	2.74e-08	3.8451e-08	3.69e-08	4.14817e-08	2.42e-08	2.86622e-08	3.33e-08	3.46198e-08	4.91e-08	4.47655e-08	4.17e-08	4.20347e-08	2.77e-08	5.01299e-08	5.56e-08	5.61819e-08	4.9e-08	2.47668e-007*
Experiment 3										[IP1] [M]
Date	20211123
[OT] [M]	wtOTR		Q96A		Q119A		Q92A		K116A		M123A		Q171A		Q171N		F175A		I201A		I204A
5e-06	6.04916e-07	6.45779e-07	3.46799e-07	3.94062e-07	9.45974e-07	9.41377e-07	1.78299e-07	1.81715e-07	3.48891e-07	4.2057e-07	1.25412e-07	1.55062e-07	5.53151e-07	5.65538e-07	4.06739e-07	4.55833e-07	2.63431e-07	3.21669e-07	1.77475e-07	1.69309e-07	7.83361e-08	8.41909e-08
1.25e-06	6.66106e-07	6.58333e-07	2.79212e-07	2.69509e-07	7.145e-07	7.16569e-07	1.56567e-07	1.65047e-07	3.34863e-07	3.81282e-07	1.43374e-07	1.31389e-07	4.17819e-07	3.9789e-07	3.7886e-07	4.08259e-07	2.01166e-07	2.03312e-07	1.74652e-07	1.67829e-07	8.32633e-08	9.95473e-08
3.13e-007*	2.03659e-007*	4.2735e-007*	1.41253e-007*	1.19522e-007*	4.30458e-007*	3.93275e-007*	9.14929e-008*	1.12587e-007*	1.17577e-007*	2.28748e-007*	9.42421e-008*	6.40029e-008*	1.9641e-007*	1.92429e-007*	3.02331e-007*	2.3025e-007*	1.25679e-007*	1.42051e-007*	1.59607e-007*	2.56108e-007*	4.198e-007*	3.15165e-007*
7.81e-08	5.70487e-07	5.41174e-07	1.49227e-07	1.49719e-07	3.45693e-07	3.07227e-07	1.10412e-07	1.28461e-07	2.91679e-07	2.99372e-07	1.17889e-07	1.23782e-07	1.8482e-07	1.88578e-07	2.52249e-07	2.65956e-07	1.1945e-07	1.27836e-07	1.28566e-07	1.36258e-07	7.43412e-08	8.01865e-08
1.95e-08	5.05155e-07	5.41981e-07	1.4389e-07	1.3144e-07	2.5376e-07	2.60521e-07	9.31653e-08	1.11226e-07	2.77609e-07	2.61411e-07	1.10664e-07	1.08512e-07	1.40298e-07	1.42368e-07	1.97123e-07	1.97024e-07	1.29442e-07	1.13888e-07	9.99901e-08	1.08688e-07	8.59476e-08	7.7049e-08
4.88e-09	4.27817e-07	4.17074e-07	1.30397e-07	1.31662e-07	2.21817e-07	2.50661e-07	1.01153e-07	1.0367e-07	1.90307e-07	2.60044e-07	1.05679e-07	1.009e-07	1.36334e-07	1.55817e-07	1.57878e-07	1.43549e-07	1.25602e-07	1.3676e-07	8.50036e-08	9.41741e-08	8.21143e-08	7.58351e-08
1.22e-09	3.59733e-07	3.27371e-07	1.41796e-07	1.2377e-07	1.97883e-07	2.03879e-07	1.11069e-07	1.01828e-07	2.03383e-07	2.117e-07	8.7818e-08	1.03516e-07	1.78074e-07	1.44577e-07	9.96957e-08	1.14353e-07	1.60505e-07	1.06077e-07	1.0263e-07	9.42336e-08	5.99702e-08	6.70709e-08
3.05e-10	2.88698e-07	2.47303e-07	1.22717e-07	1.37811e-07	2.11579e-07	2.40547e-07	8.6371e-08	1.09714e-07	1.28218e-07	1.46117e-07	9.80508e-08	9.96613e-08	1.36237e-07	1.45885e-07	9.31957e-08	8.83511e-08	1.258e-07	1.16823e-07	7.59826e-08	8.47497e-08	7.50626e-08	6.72567e-08
7.63e-11	1.99512e-07	2.10291e-07	1.30155e-07	1.3052e-07	2.2359e-07	2.44589e-07	1.05913e-07	1.00241e-07	1.14693e-07	1.66448e-07	1.09112e-07	1.09186e-07	1.37534e-07	1.32045e-07	7.89134e-08	9.46863e-08	1.22609e-07	1.08892e-07	7.15749e-08	9.87084e-08	6.73761e-08	7.16689e-08
1.91e-11	1.70479e-07	1.80364e-07	1.20952e-07	1.41397e-07	2.16227e-07	2.42102e-07	9.97266e-08	1.15706e-07	1.0496e-07	1.38734e-07	1.03188e-07	1.12586e-07	1.52281e-07	1.35434e-07	8.71946e-08	9.26342e-08	1.10843e-07	1.25304e-07	7.3776e-08	8.61349e-08	6.99449e-08	7.62375e-08
0	1.27619e-07	1.36395e-07	1.34846e-07	1.3929e-07	2.24608e-07	2.54755e-07	9.42282e-08	1.22572e-07	1.0221e-07	1.03002e-07	1.17961e-07	1.10731e-07	1.73621e-07	1.50409e-07	9.68375e-08	9.22029e-08	1.27419e-07	1.38875e-07	7.62911e-08	8.43419e-08	8.14811e-08	7.54337e-08
Experiment 4									[IP1] [M]
Date	20211116
[OT]	wtOTR		F291A		Q295A		A318G		wtV1AR		V1AR G337A		OTREM		W188A		F292A		L316A
5e-06	1.95362e-007*	2.35083e-07	1.16166e-007*	1.24766e-07	8.59505e-008*	1.31093e-07	1.24863e-007*	1.73124e-07	2.6106e-007*	3.04416e-07	4.47658e-007*	5.74582e-07	4.06265e-007*	4.89218e-07	2.1685e-007*	2.80611e-07	6.59956e-008*	7.63846e-08	1.06819e-007*	1.19425e-07
1.25e-06	2.67342e-07	2.81992e-07	1.00164e-07	1.12141e-07	1.19297e-07	1.3412e-07	1.67028e-07	1.53279e-07	2.5991e-07	2.60325e-07	4.96102e-07	5.14296e-07	4.99701e-07	4.99671e-07	2.15539e-07	2.71608e-07	8.22273e-08	7.16568e-08	1.08283e-07	9.85823e-08
3.13e-07	2.64453e-07	2.72055e-07	7.73524e-08	7.58128e-08	1.19093e-07	1.09077e-07	1.71277e-07	1.60534e-07	2.19473e-07	2.28319e-07	3.78748e-07	3.90471e-07	4.79289e-07	4.74843e-07	2.08254e-07	2.08303e-07	7.97457e-08	6.44116e-08	1.09582e-07	9.06095e-08
7.81e-08	2.54008e-07	2.59819e-07	6.26566e-08	6.99976e-08	9.83169e-08	9.25771e-08	1.47173e-07	1.67608e-07	9.99028e-008*	2.03128e-007*	2.27924e-07	2.31781e-07	3.55392e-07	4.16661e-07	1.52079e-07	1.42325e-07	7.38661e-08	7.61024e-08	9.57943e-08	1.02562e-07
1.95e-08	2.17473e-07	2.29826e-07	5.13741e-08	6.37901e-08	7.73542e-08	7.14507e-08	1.38527e-07	1.56646e-07	8.30778e-08	3.839e-008*	1.18252e-07	1.41809e-07	2.61608e-07	2.86006e-07	1.02456e-07	1.15173e-07	6.85143e-08	5.97819e-08	8.86409e-08	8.4104e-08
4.88e-09	1.6965e-07	1.34356e-07	4.95205e-08	3.88193e-08	5.48421e-08	5.27627e-08	1.13494e-07	1.06911e-07	1.21695e-007*	5.65137e-08	6.9515e-08	5.5022e-08	1.91195e-07	1.61321e-07	7.53553e-08	6.7001e-08	6.2671e-08	5.16947e-08	5.62453e-08	6.53559e-08
1.22e-09	1.36261e-007*	1.34616e-07	6.20437e-008*	5.473e-08	5.4194e-008*	4.47973e-08	1.02635e-007*	9.71084e-08	5.98735e-008*	5.80231e-08	6.70333e-008*	6.30338e-08	1.32849e-007*	1.36783e-07	6.09811e-008*	5.77754e-08	5.09328e-008*	5.57625e-08	5.15946e-008*	5.77487e-08
3.05e-10	1.00147e-07	9.87331e-08	6.05419e-08	5.413e-08	4.632e-08	4.71591e-08	7.34223e-08	7.60624e-08	6.11982e-08	5.78521e-08	6.08821e-08	6.3276e-08	1.1172e-07	1.17552e-07	5.88763e-08	6.19229e-08	5.11881e-08	4.5973e-08	4.8854e-08	4.69592e-08
7.63e-11	6.5838e-08	6.8504e-08	5.46875e-08	5.42947e-08	4.16426e-08	4.9914e-08	5.23612e-08	5.12657e-08	5.70666e-08	5.69845e-08	5.2305e-08	5.84868e-08	8.89113e-08	1.03911e-07	4.84698e-08	5.76615e-08	4.30679e-08	4.62342e-08	4.22425e-08	4.44325e-08
1.91e-11	6.34209e-08	5.92522e-08	5.55338e-08	4.4738e-08	4.65487e-08	5.14701e-08	5.20355e-08	6.00537e-08	5.76752e-08	5.69429e-08	5.1752e-08	5.57431e-08	9.94448e-08	9.24198e-08	5.21589e-08	5.19279e-08	4.3742e-08	4.6519e-08	4.25547e-08	4.68972e-08
0	6.26238e-08	5.70063e-08	6.73563e-08	5.62126e-08	4.10636e-08	5.21684e-08	4.82025e-08	4.96787e-08	6.02531e-08	6.02906e-08	5.80861e-08	6.5967e-08	9.2509e-08	8.32395e-08	4.99736e-08	5.06625e-08	4.84959e-08	4.95214e-08	4.08332e-08	4.90754e-08
Experiment 5									[IP1] [M]
Date	20211124
[OT]	wtOTR		F291A		Q295A		A318G		wtV1AR		V1AR G337A		OTREM		W188A		F292A		L316A
5e-06	1.71912e-007*	2.0529e-07	9.70372e-008*	9.29663e-08	1.00781e-007*	1.28974e-07	1.31297e-007*	1.40288e-07	2.19492e-007*	1.98919e-07	4.02659e-007*	4.5238e-07	5.16087e-007*	5.18005e-07	2.0917e-007*	1.80742e-07	9.0196e-008*	7.92202e-08	7.79821e-008*	8.18833e-08
1.25e-06	2.29048e-07	2.41336e-07	8.96877e-08	8.49082e-08	9.83814e-08	1.08824e-07	1.35999e-07	1.36062e-07	1.89854e-07	1.87388e-07	3.27075e-07	3.43596e-07	5.4087e-07	5.32367e-07	1.93211e-07	1.67341e-07	7.74424e-08	8.45976e-08	8.11314e-08	8.11581e-08
3.13e-07	2.24125e-07	1.90237e-07	7.00541e-08	7.73595e-08	1.02209e-07	1.14319e-07	1.41551e-07	1.37144e-07	1.45778e-07	1.42209e-07	2.10669e-07	2.01345e-07	4.50929e-07	4.4563e-07	1.31896e-07	1.29933e-07	6.65197e-08	6.92882e-08	7.80657e-08	7.42323e-08
7.81e-08	1.65596e-07	1.85836e-07	7.16526e-08	7.36662e-08	8.49732e-08	9.89125e-08	1.20049e-07	3.24822e-007*	9.92901e-08	1.11938e-07	1.0427e-07	1.29974e-07	3.40402e-07	3.26557e-07	1.08446e-07	9.4509e-08	6.8668e-08	7.61227e-08	5.77239e-08	7.10595e-08
1.95e-08	1.46212e-07	1.24848e-07	6.8806e-008*	8.50163e-008*	7.64397e-08	7.30474e-08	1.29797e-007*	1.2347e-07	1.39563e-007*	1.26934e-007*	9.17547e-08	9.36983e-08	2.48303e-07	2.45822e-07	8.53466e-08	7.1943e-08	7.5134e-08	6.23181e-08	7.2373e-08	5.31913e-08
4.88e-09	1.25466e-07	9.69741e-08	8.03885e-08	6.02453e-08	6.65178e-08	5.59838e-08	1.03405e-07	7.09983e-08	9.14693e-08	7.91049e-08	7.00562e-08	7.11121e-08	1.59229e-07	1.42315e-07	7.27626e-08	5.99537e-08	7.76825e-08	6.08971e-08	5.55078e-08	4.36873e-08
1.22e-09	9.51144e-08	3.51077e-007*	6.73067e-08	6.67506e-08	6.59569e-08	6.0181e-08	6.93416e-08	8.22191e-08	8.54751e-08	7.33768e-08	6.81093e-08	7.31122e-08	1.16111e-07	1.22599e-07	7.38912e-08	5.60363e-08	6.40706e-08	6.2846e-08	5.428e-08	4.62169e-08
3.05e-10	1.00511e-007*	7.77118e-08	6.15849e-08	7.31235e-08	5.93558e-08	6.03375e-08	6.11384e-08	6.70073e-08	7.63368e-08	8.52961e-08	7.17001e-08	7.62285e-08	1.1291e-07	1.18536e-07	6.63606e-08	5.93642e-08	5.90293e-08	6.48604e-08	4.9935e-08	4.68232e-08
7.63e-11	3.41354e-007*	8.60288e-008*	6.20596e-08	5.35132e-08	3.75048e-007*	8.97168e-008*	4.44751e-08	4.26905e-08	7.56838e-08	6.99199e-08	6.16409e-08	6.96023e-08	1.12087e-07	1.03078e-07	6.56236e-08	5.74458e-08	5.21438e-08	5.42494e-08	4.00556e-08	4.61901e-08
1.91e-11	6.77251e-08	6.2597e-008*	5.47996e-08	6.05473e-08	5.48713e-08	2.39144e-007*	4.57231e-08	4.92217e-08	6.38946e-08	7.43761e-08	6.21675e-08	6.84056e-08	1.10105e-07	1.07611e-07	5.78647e-08	6.86128e-08	5.50852e-08	6.19308e-08	4.66406e-08	4.40562e-08
0	9.94245e-008*	5.59816e-08	5.41159e-08	5.30159e-08	8.68359e-008*	5.86858e-08	3.90735e-08	4.77148e-08	7.25735e-08	8.41075e-08	5.76027e-08	6.79835e-08	1.02239e-07	1.27496e-07	5.52619e-08	6.24436e-08	5.49384e-08	6.50501e-08	3.7334e-08	4.3375e-08
Experiment 6									[IP1] [M]
Date	20220118
[OT]	wtOTR		A318G		wtV1AR		V1AR G337A		wtV1AR		V1AR G337A		wtV1AR		V1AR G337A		wtV1AR		V1AR G337A
5e-06	4.53e-07	5.83e-07	2.73e-07	3.28e-07	6.18e-07	5.43e-07	1.13e-06	1.07e-06	5.48e-07	5.11e-07	1.04e-06	1.14e-06	5.79e-07	6.31e-07	1.09e-06	1.01e-06	5.5e-07	5.78e-07	1.21e-06	1.08e-06
1.25e-06	4.91e-07	5.79e-07	3.33e-07	3.38e-07	5.59e-07	6.41e-07	9.71e-07	9.48e-07	5.4e-07	5.73e-07	1.01e-06	9.95e-07	5.49e-07	5.85e-07	9.75e-07	9.68e-07	5.52e-07	5.18e-07	9.25e-07	9.25e-07
3.13e-07	5.39e-07	4.93e-07	3.34e-07	2.78e-07	4.48e-07	4.54e-07	7.9e-07	7.84e-07	4.78e-07	4.1e-07	7.66e-07	7.27e-07	3.95e-07	4.13e-07	7.36e-07	6.84e-07	4.23e-07	3.93e-07	6.97e-07	7.13e-07
7.81e-08	4.35e-07	4.99e-07	2.82e-07	3.04e-07	2.66e-07	3.27e-07	4.15e-07	5.01e-07	2.81e-07	3.05e-07	4.45e-07	5.19e-07	2.64e-07	2.9e-07	4.39e-07	4.6e-07	2.72e-07	2.73e-07	3.89e-07	4.23e-07
1.95e-08	3.5e-07	3.45e-07	2.48e-07	2.32e-07	1.41e-07	1.45e-07	1.9e-07	2.24e-07	1.32e-07	1.39e-07	2.13e-07	2.26e-07	1.28e-07	1.54e-07	1.97e-07	2.08e-07	1.37e-07	1.31e-07	1.94e-07	2.12e-07
4.88e-09	2.51e-07	2.33e-07	1.91e-07	1.62e-07	8.43e-08	1.17e-07	1.12e-07	9.31e-08	9.44e-08	8.9e-08	1.38e-07	1.37e-07	9.73e-08	9.81e-08	1.33e-07	1.19e-07	1.01e-07	7.6e-08	1.43e-07	1.36e-07
1.22e-09	1.75e-07	1.79e-07	1.33e-07	1.23e-07	8.92e-08	9.49e-08	8.23e-08	8.83e-08	7.62e-08	7.29e-08	2e-07	7.63e-08	1.03e-07	6.86e-08	8.78e-08	8.31e-08	7.22e-08	8.48e-08	8.02e-08	9.23e-08
3.05e-10	1.13e-07	1.26e-07	9.29e-08	9.39e-08	7.14e-08	7.9e-08	7.69e-08	8.26e-08	6.63e-08	8.83e-08	8.7e-08	9.15e-08	7.38e-08	9.43e-08	8.1e-08	8.1e-08	6.56e-08	9.71e-08	8.38e-08	9.48e-08
7.63e-11	7.87e-08	7.99e-08	6.42e-08	7.09e-08	6.28e-08	6.46e-08	7.56e-08	7.57e-08	7.55e-08	6.59e-08	6.97e-08	6.95e-08	6.12e-08	6.53e-08	6.47e-08	7.49e-08	6.13e-08	6.52e-08	7.37e-08	7.76e-08
1.91e-11	7.1e-08	7.74e-08	6.13e-08	5.96e-08	6.92e-08	6.73e-08	7.44e-08	7.92e-08	7.47e-08	6.86e-08	7.69e-08	7.27e-08	6.85e-08	6.67e-08	6.95e-08	7.12e-08	1.01e-07	6.34e-08	8.03e-08	7.07e-08
0	6.04e-08	7.3e-08	6.09e-08	5.28e-08	6.79e-08	7.04e-08	6.88e-08	6.29e-08	6.28e-08	7.06e-08	7.7e-08	6.36e-08	6.5e-08	6.46e-08	6.91e-08	7.12e-08	6.58e-08	6.84e-08	7.07e-08	7.05e-08

## Sheet: Supplementary Table 3
Supplementary Table 3
Displayed are the 510nm/620nm HTRF Ratios which were calculated by dividing both signals (see methods section) and muliplying the result by a factor of 10'000, as recommended by the provider of the Lumi4-TB dye.
Experiment 7		Date	20211103
	WT
[OT] [nM]	Total Signal			Unspecific Signal (excess OT)
100	21822.2	22558.3	24396.9	8213.83	8733.35	8709.68
25	22997	20275.2	23186.5
6.25	20120.1	20530	21360.3
1.5625	18440.1	16410.1	15796.8	8474.55	8584.88
0.3906	12144.7	12189.1	11074.1
0.0977	9345.05	9306.47	8820.22
0.0244	8033.08	8834.68	7985.36	8567.59	7864.35	7856.76
0	8833.96	8775.53	8333.87
Experiment 8		Date	20211122
	WT
[OT] [nM]	Total Signal			Unspecific Signal (excess OT)
100	17714.1	20875.9	17968.6	8815.23	9297.35	8997.63
25	19616.8	17272	18806.6
6.25	18266.6	17623.6	19231.8
1.5625	15823.7	15301.8	15878.4	8314.12	8192.38
0.3906	9577.3	9668.7	11029
0.0977	8488.88	8390.63	8884.29
0.0244	7825.51	8657.4	8017.17	8627.39	8275.74	7649.21
0	8194.65	8439.83	8115.08
Experiment 9		Date	20211123
	WT
[OT] [nM]	Total Signal			Unspecific Signal (excess OT)
100	16526.5	17340.1	18616.9	7352.55	8502.59	8785.95
25	15581.6	16384.5	18278.9
6.25	18352.3	16453.4	19227.4
1.5625	14544.2	13994	13301.2	7797.29	8424.15
0.3906	8918.14	9645.06	8799.75
0.0977	9214.06	7277.97	7841.22
0.0244	7798.98	7950.3	7267.01	8684.24	7352.32	8749.45
0	8631.61	7577.36	7739.42
Experiment 10		Date	20211110
	wt						OTREM						A318G						wtV1AR						V1AR G337A
[OT] [nM]	Total Signal			Unspecific Signal (excess OT)			Total Signal			Unspecific Signal (excess OT)			Total Signal			Unspecific Signal (excess OT)			Total Signal			Unspecific Signal (excess OT)			Total Signal			Unspecific Signal (excess OT)
100	6433.43	6903.58	6736.5	2797.21	2740.28	2747.66	11288.6	11500.7	11417.5	2445.15	2583.36	2523.48	3878.43	3861.09	3821.37	3014.2	2709.83	2724.36	12775.5	12088.9	13250.9	7044.7	7311.67	8267.08	16006.5	16166.6	14906.3	5800.52	5812.88	6231.31
25	7080.33	6113.25	6871.46				10710.7	10771.9	10405.5				3768.56	3469.03	3970.34				12215.5	11988.5	11385.7				11648.9	11954.3	11614.4
6.25	6086.44	5681.83	6062.86				7133.94	7214.35	6326.48				3523.36	3409.51	3394.24				9763.1	8627.89	8757.9				7274.09	7878.48	7144.14
1.5625	4183.51	4290.06	4082.82	2431.97	2269.85		3764.91	3832.03	2180.56	2274.31	2271.62		3323.33	3188.21	3255.71	2537.99	2454.4		7295.82	7546.55	7655.04	6897.8	6724.66		6316.37	6159.21	6044.08	5638.95	5492.55
0.3906	2907.12	2950.71	3184.92				2357.29	2444.39	2486.24				2751.47	2901.2	2724.68				6198.14	6212.29	6404.82				4608.07	5294.12	4968.25
0.0977	2663.9	2580.03	2368.94				2033.5	2161.94	2088.89				2532.96	2385.4	2552.24				5872.72	6248.16	6345.79				5000.75	5050.52	4578.11
0.0244	2666.57	2395.86	2613.46	2487.45	2503.55	2522.26	2031.38	2074.18	2130.18	2215.86	2143.73	2107.56	2410.72	2548.54	2460.41	2477.8	2456.88	2543	6048.69	5671.93	5560.05	5628.49	6586.08	6447.77	4419.05	4617.84	4746.09	5062.57	5140.51	5111.63
0	2557.83	2608.05	2333.12				2098.47	2076.6	2085.04				2516.3	2421.46	2445.18				5922.36	5880.12	6114.23				4961.81	4693.98	4573.54
Experiment 11		Date	20211124
	wt						OTREM						A318G						wtV1AR						V1AR G337A
[OT] [nM]	Total Signal			Unspecific Signal (excess OT)			Total Signal			Unspecific Signal (excess OT)			Total Signal			Unspecific Signal (excess OT)			Total Signal			Unspecific Signal (excess OT)			Total Signal			Unspecific Signal (excess OT)
100	6891.43	6432.67	7631.23	3698.49	4055.42	3343.63	10749.4	11503.8	10843	2942.91	2659.78	2826.21	5117.94	5202.92	4636.49	3503.38	3689.03	3472.15	15439.8	15721.8	17162.3	8424.81	8398.71	8520.64	16322	17936.5	16606.4	8013.92	8270.64	8930.23
25	6341.91	6267.32	7385.59				9892.41	10592.1	9994.54				4783.33	4559.41	4721.54				14128.6	14324.2	14609.7				13930.5	13632.7	13282.1
6.25	6083.42	5665.9	6352.4				7936.67	7921.68	7119.93				4512.2	4261.73	4215.72				11994.6	10666.9	11156.4				9759.37	9978.21	8791.32
1.5625	5195.38	5208.58	4934.56	3344.64	3075.4		4239.85	4293.97	3993.85	2513.77	2472.84		3919.48	3844.91	4489.24	3321.8	3510.05		10085	9104.99	9578.08	9651.35	9398.52		8484.62	8134.76	8420.64	7753.94	8175.93
0.3906	3718.16	3976.1	3585.74				2927.83	2927.42	2852.7				3919.79	3903.24	4199.67				8932.71	8189.57	8392.24				7396.1	7752.56	7403.19
0.0977	3382.34	3671.84	3348.12				2512.59	2546.2	2532.71				3370.92	3324.66	3114.23				8544.22	8134.94	8169.44				7190.72	7041.07	7118.24
0.0244	3243.84	3283.52	3212.37	3239.06	3632.48	3243.13	2206.76	2563.11	2401.99	2440.34	2284.6	2508.7	3872.18	3610.7	3298.1	3137.16	3212.82	2849.9	8057.1	8272.45	7913.99	8710.43	9222.47	8560.71	7391.69	7044.75	6927.53	7238.01	7491.33	8161.55
0	3260.37	3238.87	3177.06				2411.8	2429.15	2429.58				3439.65	3057.83	3186.75				8416.17	9093.21	8765.04				6878.19	7435.41	7286.38
Experiment 12		Date	20211129
	wt						OTREM						A318G						wtV1AR						V1AR G337A
[OT] [nM]	Total Signal			Unspecific Signal (excess OT)			Total Signal			Unspecific Signal (excess OT)			Total Signal			Unspecific Signal (excess OT)			Total Signal			Unspecific Signal (excess OT)			Total Signal			Unspecific Signal (excess OT)
100	7781.91	7774.93	8366.08	4606.78	4156.43	4241.76	12781.5	12427.9	12474.9	2999.33	2849.8	3019.04	4964.85	4391.98	5027.88	3734.04	3940.67	3810.17	17526	16715.7	17362	10560.1	11010.7	11309.9	19263	18558.9	21326.6	9447.14	9558.45	9119.46
25	8078.49	6950.3	8110.14				11106.4	10886.4	11692.9				4404.69	3927	4435.21				16110.6	14908.2	14113.7				15805.4	14744.3	15465.1
6.25	7370.47	6589.3	7373.76				8169.15	7210.19	7730.74				4234.45	3989.56	4302.31				12147.6	11987.4	12159.1				9652.64	10912.3	10736.5
1.5625	6003.16	6081.63	6178.04	3618.67	3645.76		4131.62	3939.13	3909.55	2604.63	2522.25		3896.86	3713.68	4206.27	3454.88	3363.95		9495.85	9069.5	10130.6	10436.2	8732.68		8402.89	8292.68	8491.13	8130.64	7877.18
0.3906	4313.46	4401.31	4503.08				2952.73	2862.74	2865.84				3479.64	3457.88	3589.74				8977.13	8496.73	9704.02				7968.46	8285.67	7754.27
0.0977	3743.77	3703.86	3596.72				2657.39	2575.02	2632.12				3517.79	3334.7	3707.8				8899.38	8654.03	9512.25				7762.8	7720.47	7575.4
0.0244	3735.85	3573.14	3637.47	3567.49	3761.19	3402.84	2477.19	2465.85	2723.53	2755.86	2561.51	2803.31	3486.85	3767.56	3514.45	3637.49	3290.65	3298.69	8321.01	7408.03	9054.41	9689.84	8488.21	8990.57	7684.51	7482.9	8114.14	7899.26	8377.83	7386.12
0	3625.3	3643.39	3532.29				2596.75	2608.67	2535.57				3257.44	3302.85	3303.55				8620.62	9461.49	9389.13				7489.6	7900.92	7515.31
